# Supplementary material for: Genome-wide survey of the GATA gene family in camptothecin-producing plant Ophiorrhiza pumila
Source: BMC Genomics. 2022 Apr 3;23:256. doi: 10.1186/s12864-022-08484-x (PMC8977026; doi:10.1186/s12864-022-08484-x)
Supplement: Supplementary file 1 — Additional file 1. [file 12864_2022_8484_MOESM1_ESM.xlsx]

## Sheet: Sheet1
Table S1 Information of the 18 OpGATA genes identified in this study
Group	Gene	Gene ID	Protein length	Mw(KDa)	pI	Location	Domain	Localization	protein sequences
Group A	OpGATA1	Opuchr01_g0008930-1.1	380	41.6125	8.81	chr01	GATA	Nuclear	MGMVEEPGCWDGIVKGVPSGEDEFQNLLSILDFPMESLEGDDELGGEWDVSKSQSLGPIPSDALMGLPPVPQGNLGNGFLNARPKLNALGGGIAKPKTLPNYAKQSSSTNIRHNTLSEAQESGSFQTHSPVSVLESGGSCSGRKSLPIKPEINIPVRTRSKRARASVCNPWFVMTPISSVASASKKISIYKKNKEKEKLPPASLTLNALGVTDDSFQQGKTELFDAPEFTEKDETSFQRSVATKKCTHCHVTKTPQWREGPMGPKTLCNACGVRYRSGRLFPEYRPLASPTFVPTLHSNSHRKVVEMRKKATKQEMDIIHDVPVSPAPESVPTLRTNLRRKAVEMKKKASKAETDIIDDAPISPAPEFVPMSSYLFDFIY
Group A	OpGATA2	Opuchr02_g0005780-1.1	263	29.3751	5.5	chr02	GATA	Nuclear	MDMDVYFGVDDLLDLSNDDIFTSSISTTTTTTTSAAATINITTTADSYTHYNHFSYSDHFNHDICVPNDEIAELEWLSNFVDDSFSELTPAYSINAGTTNVRSCSQFNGCSRSTKSTANPNNDTTISNIKESTPLTSSSSRITSRNGDRERLSASSTEMLPRKCTHCSSEKTPQWRAGPLGPKTLCNACGVRYKSGRLVPEYRPASSPTFVLTQHSNSHRKVLELRRQKELLFGQQQQQGQQEEEQQQQQEALYRTYTTSQAC
Group B	OpGATA3	Opuchr02_g0061430-1.1	247	27.3159	6.24	chr02	GATA	Nuclear	MEISSFDTPLWRCGPPEKPVLCNACGSRWRTRRTLKDYIPKHANKDYYFSKENQSNDELPPVLINPTNSSSILNLEEEPPKSSLSNSVGDVHQSPEHILERVFSNVARKKRSKLGQYVLSPTERFHQQLCHALEDLEVAKGLNDEAVLIFEQFNHYILGNEIGLGCILLKPHDVSPTMINNTKPKFSTIDVKSAPSPLKGSISDQSSACPSMLGNPWQLQSGEAGIVGGDCFTLSDVAISTTSHALK
Group B	OpGATA4	Opuchr02_g0064730-1.1	160	17.7335	10.11	chr02	GATA	Nuclear	MDPNRKGEETIPQEIITTVNEKCCADCKTTKTPLWRSGPSGPKSLCNACGIRHRKKRAASTAMATSTSTSTVGLNKEGENIKKDGENSGKKKKRVNVRNGKYDKLRVEWRQRLMAFGEGVVLFQRQRSQVKKRLRIHGKLGEVEQAAVLLMALSCGSVFG
Group C	OpGATA5	Opuchr02_g0071350-1.1	338	35.8574	6.27	chr02	GATA	Nuclear	MNNVQHQQQQQQRQTGSHHHLHLEDEEEDEDVAGGGGQGGGGGGAGGGESVDNTLPHSHSQIQYVAHSHSHALHNGSGGATNIETALNGVEGVGPHGIYVPSSEIVPAPSGGGGTDQLTLSFQGEVYVFDSVSPEKVQAVLLLLGGYEVPTGIPTVGMAPQNNHRSFGDLPGRSSQPQRAASLNRFREKRKERCFDKKIRYTVRKEVALRMQRKKGQFTSSKSVSDEVGSSSSDYNTISTQEEPETICRHCGISSKSTPMMRRGPAGPRTLCNACGLKWANKGILRDLSKVSAAGIQDPIVKAVEQSNGESNDSNVVNAAVDIITSSNGESSALTAER
Group C	OpGATA6	Opuchr02_g0071360-1.1	347	38.1856	5.05	chr02	GATA	Nuclear	MEMESVNARPRRNEYVNVPIRVDVNGSNSEFPMCSAEDMQVVSSVPIVSIVNSTGRGPLVSRSSELTISFEGEVYVFPAVTPEKVQAVLLLLGGCDLPSSIPGSEFSLQQNNKIIDDGWSRPNASRRIASLVRFREKRKERCFEKKIRYTCRKEVAQRMHRKNGQFASLKETGKTAEKWNSGNGNPIQEHVSLRCQHCGIGENATPAMRRGPAGPRTLCNACGLMWANKGTLRDLTKGGRNASSDQSELGTPDVKPCSMDPESSCQDQDEGSPEEMKATFMESGSPSCRPTEQHSLETAEGLSDDSPIGMGNSSVNCDEQEEALDELANASETEFEIPTQFDEQVWL
Group A	OpGATA7	Opuchr02_g0075850-1.1	332	36.4379	6.7	chr02	GATA	Nuclear	MDCMAAKALKSSLLSDIGMKSTQQGFFDDVWCVTGLNNVSCDDFSVDDLLDFSDKDFKDGLFKEDEEKDSMLSLSSSLHHRNSNSSSFSETDDFGSLLAGELTLPADELENLEWLSQFVDDSQSESTLLCPAGSFKDNKGSFSGKWPQPAVHMIRVPCFPLPVPVKARSKRSRPNGRAWSGSPSLTATESSTTSSSSYGSSTLSPFIFSNPVQDFELFSSVEKPPAKKHKMKPSADTGIGSSGPLTSRRCSHCQVQKTPQWRTGPLGPKTLCNACGVRYKSGRLYPEYRPACSPTFSQDVHSNSHRKVIEMRRRKEMTDHVVAGLSTMVPSC
Group B	OpGATA8	Opuchr03_g0001540-1.1	171	18.4115	9.77	chr03	GATA	Nuclear	MEMVDLSDKGSESEEMNSQNPTPDRAPSDGTQIKTCVDCGTSKTPLWRGGPAGPKSLCNACGIRSRKKRRALLGLNKEEKKTKKSTSNNSSKSSTNNNNINSNSSSNSSGSGDNSSSSRYGDFSLKKKLLSFGRDFALQRPRSSTSQRRKLGEVEQAAFLLMALSCGSVYA
Group A	OpGATA9	Opuchr03_g0010130-1.1	297	33.0701	6.67	chr03	GATA	Nuclear	MEALQKKDVVVAAASFMVEDDDDLLNFSLDDDDDDEENKIINNISKGPSFSSSIPLLNPHQDDLSRSPSFPVTEFVEEELEWLSNKDAFPSVETCFDLLSETPDIEGLNHQSPVSVLENSSSSSNSNGNSSGNGSTIMSCSGSLHVPTRFPVRARSKRRMRRRTGFGEFSGQQLLWWKQMNIKNNRQELVLPPLPVKMNNGASIGRRCLHCQADQTPQWRAGPMGPKTLCNACGVRYKSGRLVPEYRPASSPTFSATVHSNSHRKIIEMRRQKLPGMGGFMGSENGRNHKGERGMWI
Group C	OpGATA10	Opuchr04_g0000270-1.1	302	33.1707	8.36	chr04	GATA	Nuclear	MENIDGSEARMMQQYHHHHGLHHMTNGGGHDVMNVNRDEHHHQDNNGGAVVGGGSEGMDADVSNDHHSALVAAASNDNLSNNSNNQLTLSFQGQVYVFDSVSPEKVQAVLLLLGGREVPLNLPTVPVSTRGNRGISNNPHKFNVPQRLASLIRFREKRKERNFDKKIRYTVRKEVALRMQRDKGQFTSSKTNHDDAASAASSWDSNQNWGLEGTGSQNQEIFCQHCGISEKSTPMMRRGPEGPRTLCNACGLMWANKGTLRDLSKAAPVLGPNSSLNQSEESGNLKANEMVRRVARNGSDSS
Group A	OpGATA11	Opuchr04_g0003530-1.1	367	40.071	5.63	chr04	GATA	Nuclear	MEASSEFFVGGYFGHAGDTEFDQKPFDNVSTNNNNNNFAVDDLLDFPKDDEVMTDAFFDSITGNSGESSSLTVVDSCNSSVSGGDGQFNGDLSCRSFTDTQFSGSELCVPYDDLAELEWLSNFVEESFSSDDLHNLQLISPTTNSKPPSAVAATTTDTSSSANTLTDNNNSSPIFPSDVSVPGKARSKRSRAAPCNWASRLLLLSSPATSSSESNDENNSTTTPNPLNVTIKLKAPKTLPSKKREAVETPGRKCLHCGSDKTPQWRTGPMGPKTLCNACGVRYKSGRLVPEYRPAASPTFVSARHSNSHRKVLELRRQKEMQRQHHQQQQLLGQASMFGVSNGGDEFLIHHHHPHQQNVGPDYRLMI
Group B	OpGATA12	Opuchr06_g0009000-1.1	305	34.2873	9.28	chr06	GATA	Nuclear	MIPNFVSSAPSPFPVDPREDNVQRDHQLFLPNYQTASSSSVSCSVFFNPPQDQPEYYHVGMHQDQPQREDVNHAPYTGSHDPENKPNKGLKISLWKINENDQGDHHHHQENPVKWMSSKMRMMQKMKKYDITTKPEDQKQPTSSLETDHFSSNSSSNNSNPTPIRVCADCNTTKTPLWRSGPKGPKSLCNACGIRQRKARRALAAAATAANGTSPHYETTASLKIKVQNKEKTKNNGHMSTTQFKKRSKVITAGSSHHHAQQKNNVFEDFLFNLSKNSAFHRVFPQDEKEAAILLMALSCGLVHG
Group B	OpGATA13	Opuchr07_g0082500-1.1	250	27.6003	8.34	chr07	GATA	Nuclear	MMHRCSGSHGNMAGPCSCDLLHSQTNSFSMLFSMNNNHKPYDETTHDHQMYSFASSSPSNSSVDCTLSLGTPSTRLTNDSEKPRRSSCMSNFCWDILQSKQSSHKSSRGNNNNNNTPNSSGGEGLLARRCANCDTTSTPLWRNGPKGPKSLCNACGIRFKKEERRASAAAATNGNSGANGGMDAQQMLTSSWVHHHSQTAQKIPYFSSAYGNHEFRFIEDDDRDSDTGMPFLSWRLNVTDRPSLVHDFTR
Group A	OpGATA14	Opuchr08_g0004240-1.1	374	41.1886	5.68	chr08	GATA	Nuclear	METPEFFQGGYYNTQFTPEKQRLSDAKNGDHFVIDDLLDFPNDDSMGGDPDGNFDTTTITTAGTSTDSSTVIDNSCNSSFSGAGSGGEMGCRNFTDNGQFSSELCVPYDDLAELEWLSNFVEESFSSEDLQKLHLISGMKAQTIEDSETTHEYQPEPNRATVSPMFRPEMSVPAKARSKRSRAAPCNWTSRLLVVSSPSAPPPDAANNTTATATAKVATMSSSSESDMDPTTIGKKTIKAMAKKKESFDHNASNSSSSMGNGEGRKCLHCATDKTPQWRTGPMGPKTLCNACGVRYKSGRLVPEYRPAASPTFVLTKHSNSHRKVLELRRQKEMMRAQQHQQQFLHQSMMFDVSSNGDDYLIHQHIGPDFRQLI
Group D	OpGATA15	Opuchr08_g0077490-1.1	543	59.8506	6.39	chr08	GATA	Nuclear	MGKQGPCYHCGVTSTPLWRNGPPEKPVLCNACGSRWRTKGTLANYTPLHARAEPDDFEDYRISRVNTISIKNKEAKALKRKPNYDNVEVGTFSPDYNQGLRKGLDEDTSNRSSSGSAISNSESCAQFGSADASDLTGPAQPMVWDSMVPSRKRTCVTRAKPSSIEKLTKDLYTILHEQQSSYFSGSSEEDLLFESDKPMVSVEIGHGSVLIRHPSTIGREEESEASSLSVDNKLHTANEAYSRLTTFPVHTDSKGVNLPTPGMEKIKKPTGQGVEQEQAKRDKNQLEKLQLLGHHNSPLRFIDLKDVLNFGEFVSQLTDDEHKQLLKFLPSIDASASPESLRSMFESPQFEENMSSFQKLLAEGIFDNTLSGVKTEDCRTLKRFVLCNLTSKWVEQYNS…
Group A	OpGATA16	Opuchr09_g0102030-1.1	340	36.8533	6.2	chr09	GATA	Nuclear	MGPNFMDDVDCGSFFDHIDDLIEFPPEHECGNGLVGSGECKNFPSLWDEAVPDTDPLFSGNNNNSASDLSAELSVPYEDIVQLEWLSTFVEDSFSGGGMTIGKDDSFIKKENPSSQFQTSSPVSVLESSSSSSSSSSCSGGKAIPLSPNHRGPQRARSKRPRPATFNPRPAIQLISPTSSFSETPQPFVASGVSSASENFAESELERKFLNSVTAGEQKKKKKIKLTVPLGLMEMNQNPPSQAVRKCLHCEITKTPQWRAGPMGPKTLCNACGVRYKSGRLFPEYRPAASPTFVPAIHSNSHKKVLEMRGKVPDNNIVVGTAAKPSTASQRDLVPEYNLH
Group C	OpGATA17	Opuchr10_g0063270-1.1	373	40.8752	5.57	chr10	GATA	Nuclear	MKARPYHGDDERVVASAVELDVDVDDDDDDDDDDEHGGEYDDGCDDVMYDAGEVHVNSSSNSINYHRQHHCRRAGGRSGGVEVVVAAPRTGELTLAFEGEVYVFPAVTPEKVQAVLLLLGGRDIPAALPTTDVIFDSTNKCMDDTSKRSNLSRRIASLVRFREKRKERCFDKKIRYSVRKEVAQRMHRKNGQFASVKEGCGSSRWDTAKSNLQGDNKSLPEVIHRKCHHCGVNESATPAMRRGPAGPRTLCNACGLMWANKGTLRDLSKGGRSSSLHPVEPGTPNDMKPSVLKGERSSGNPDEHISVSKAVVEGTNNHSAKIDKRHLCESREDFASDIPLGIVTSSGDLDEQEALVDFANTSETEVDIPTNFG
Group C	OpGATA18	Opuchr10_g0063320-1.1	301	32.2897	5.49	chr10	GATA	Nuclear	MYTQVQLEQRSHGQYSVPADVDDRKAAVCGGGGGDGGESIENAQIVGFEDGGAIGGLDGIEVSVPHDSVYGGVCPDGVVMPQGGDVSNQLTLSFRGQVYVFDAVTAEKVQAVLLLLGGREYSPGNQGVDVTYHNPRGLSDYSGRCNDPKRVESLNRFRQKRKERCFEKKIRYNVRQEVAMKMQRKKGQFAPRSSDDAIACDVAEESGQNDNPPETSCTHCGTSSKSTPMMRRGPAGPRTLCNACGLFWANKGALRDLSKRVHAVTEEDDGDSDSDYGTPISSRANLASFSASNSSVLPAEP
