# Supplementary material for: Genome-wide survey of the GATA gene family in camptothecin-producing plant Ophiorrhiza pumila
Source: BMC Genomics. 2022 Apr 3;23:256. doi: 10.1186/s12864-022-08484-x (PMC8977026; doi:10.1186/s12864-022-08484-x)
Supplement: Supplementary file 3 — Additional file 3. [file 12864_2022_8484_MOESM3_ESM.xlsx]

## Sheet: Sheet1
Table S2 Conserved motifs of the GATA proteins in Ophiorrhiza pumila.
Motif	Width	Best possible match
MEME-1	34	TPQWRRGPAGPKTLCNACGVRYKSKRLLPEYRPA
MEME-2	50	RSNAPRRIASLVRFREKRKERCFDKKIRYTVRKEVALRMQRKKGQFASSK
MEME-3	42	QLTLSFZGEVYVFDAVTPEKVQAVLLLLGGREIPSGJPTVDV
MEME-4	26	ASPTFVPTVHSNSHRKVLEMRRQKEM
MEME-5	10	RKCLHCGTTK
MEME-6	24	ELCVPYDDJAELEWLSNFVEDSFS
MEME-7	17	VPVKARSKRSRPAPCNW
MEME-8	13	FDVDDLLDFPDDD
MEME-9	21	KLGEVEQAAILLMALSCGSVY
MEME-10	29	QQQQQQFLGQAMMFGVSNGGDEFLIHQHI
