# Supplementary material for: Genome-wide survey of the GATA gene family in camptothecin-producing plant Ophiorrhiza pumila
Source: BMC Genomics. 2022 Apr 3;23:256. doi: 10.1186/s12864-022-08484-x (PMC8977026; doi:10.1186/s12864-022-08484-x)
Supplement: Supplementary file 4 — Additional file 4. [file 12864_2022_8484_MOESM4_ESM.xlsx]

## Sheet: Ophiorrhiza pumila-Arabidop
Table S3 One-to-one orthologous relationships between Ophiorrhiza pumila and Arabidopsis thaliana.
OpGATA Gene ID	AtGATA Gene ID
Opuchr01_g0008930-1.1	AT1G08000.1.TAIR10
Opuchr01_g0008930-1.1	AT2G28340.1.TAIR10
Opuchr01_g0008930-1.1	AT3G45170.1.TAIR10
Opuchr02_g0005780-1.1	AT2G45050.1.TAIR10
Opuchr02_g0064730-1.1	AT3G16870.1.TAIR10
Opuchr02_g0075850-1.1	AT3G51080.1.TAIR10
Opuchr02_g0005780-1.1	AT3G60530.1.TAIR10
Opuchr02_g0075850-1.1	AT4G34680.1.TAIR10
Opuchr02_g0064730-1.1	AT4G16141.1.TAIR10
Opuchr02_g0075850-1.1	AT4G36240.1.TAIR10
Opuchr02_g0064730-1.1	AT5G26930.1.TAIR10
Opuchr03_g0001540-1.1	AT3G06740.1.TAIR10
Opuchr03_g0010130-1.1	AT3G24050.1.TAIR10
Opuchr03_g0001540-1.1	AT3G16870.1.TAIR10
Opuchr03_g0001540-1.1	AT5G49300.1.TAIR10
Opuchr04_g0000270-1.1	AT1G51600.1.TAIR10
Opuchr04_g0000270-1.1	AT3G21175.1.TAIR10
Opuchr06_g0009000-1.1	AT4G26150.1.TAIR10
Opuchr06_g0009000-1.1	AT5G56860.1.TAIR10
Opuchr07_g0082500-1.1	AT2G18380.1.TAIR10
Opuchr07_g0082500-1.1	AT3G50870.1.TAIR10
Opuchr07_g0082500-1.1	AT4G36620.1.TAIR10
Opuchr08_g0004240-1.1	AT4G32890.1.TAIR10
Opuchr08_g0077490-1.1	AT4G17570.2.TAIR10
Opuchr08_g0004240-1.1	AT5G25830.1.TAIR10
Opuchr10_g0063270-1.1	AT4G24470.3.TAIR10

## Sheet: Ophiorrhiza pumila-Oryza sa
Table S3 One-to-one orthologous relationships between Ophiorrhiza pumila and Oryza sativa.
OpGATA Gene ID	OsGATA Gene ID
Opuchr02_g0064730-1.1	LOC_Os01g24070.1.MSUv7.0
Opuchr02_g0005780-1.1	LOC_Os10g40810.1.MSUv7.0
Opuchr03_g0001540-1.1	LOC_Os05g06340.1.MSUv7.0
Opuchr04_g0003530-1.1	LOC_Os01g54210.1.MSUv7.0
Opuchr04_g0003530-1.1	LOC_Os05g44400.1.MSUv7.0
Opuchr06_g0009000-1.1	LOC_Os06g37450.1.MSUv7.0
Opuchr08_g0004240-1.1	LOC_Os01g54210.1.MSUv7.0
Opuchr08_g0077490-1.1	LOC_Os04g46020.1.MSUv7.0
Opuchr08_g0004240-1.1	LOC_Os05g44400.1.MSUv7.0

## Sheet: Ophiorrhiza pumila-Vitis vi
Table S3 One-to-one orthologous relationships between Ophiorrhiza pumila and Vitis vinifera.
OpGATA Gene ID	VvGATA Gene ID
Opuchr01_g0008930-1.1	VIT_213s0019g04390.1.v2.1
Opuchr01_g0008930-1.1	VIT_206s0004g02740.3.v2.1
Opuchr02_g0064730-1.1	VIT_214s0060g01520.2.v2.1
Opuchr02_g0005780-1.1	VIT_215s0021g02510.1.v2.1
Opuchr02_g0071350-1.1	VIT_218s0001g07720.1.v2.1
Opuchr02_g0075850-1.1	VIT_203s0038g00490.2.v2.1
Opuchr02_g0075850-1.1	VIT_204s0023g02880.1.v2.1
Opuchr02_g0064730-1.1	VIT_205s0077g01450.1.v2.1
Opuchr02_g0064730-1.1	VIT_207s0005g01085.1.v2.1
Opuchr03_g0010130-1.1	VIT_205s0051g00450.1.v2.1
Opuchr03_g0001540-1.1	VIT_205s0077g01450.1.v2.1
Opuchr03_g0001540-1.1	VIT_207s0005g01085.1.v2.1
Opuchr04_g0003530-1.1	VIT_204s0008g03270.1.v2.1
Opuchr04_g0003530-1.1	VIT_209s0002g03750.1.v2.1
Opuchr04_g0000270-1.1	VIT_209s0054g00440.3.v2.1
Opuchr06_g0009000-1.1	VIT_211s0016g02210.1.v2.1
Opuchr06_g0009000-1.1	VIT_204s0008g01290.1.v2.1
Opuchr07_g0082500-1.1	VIT_204s0023g01840.1.v2.1
Opuchr08_g0004240-1.1	VIT_204s0008g03270.1.v2.1
Opuchr08_g0004240-1.1	VIT_209s0002g03750.1.v2.1
Opuchr09_g0102030-1.1	VIT_213s0019g04390.1.v2.1
Opuchr09_g0102030-1.1	VIT_206s0004g02740.3.v2.1
Opuchr10_g0063270-1.1	VIT_218s0001g07720.1.v2.1

## Sheet: Ophiorrhiza pumila-Solanum 
Table S3 One-to-one orthologous relationships between Ophiorrhiza pumila and Solanum lycopersicum.
OpGATA Gene ID	SlGATA Gene ID
Opuchr01_g0008930-1.1	Solyc06g075140.3.1.ITAG3.2
Opuchr01_g0008930-1.1	Solyc11g069510.2.1.ITAG3.2
Opuchr02_g0064730-1.1	Solyc01g100220.3.1.ITAG3.2
Opuchr02_g0071350-1.1	Solyc01g106030.3.1.ITAG3.2
Opuchr02_g0075850-1.1	Solyc01g110310.3.1.ITAG3.2
Opuchr02_g0005780-1.1	Solyc01g090760.3.1.ITAG3.2
Opuchr02_g0064730-1.1	Solyc01g060490.3.1.ITAG3.2
Opuchr02_g0075850-1.1	Solyc02g084590.3.1.ITAG3.2
Opuchr02_g0075850-1.1	Solyc02g062385.1.1.ITAG3.2
Opuchr02_g0071350-1.1	Solyc04g076530.3.1.ITAG3.2
Opuchr02_g0064730-1.1	Solyc09g075610.3.1.ITAG3.2
Opuchr02_g0071350-1.1	Solyc10g047640.2.1.ITAG3.2
Opuchr02_g0005780-1.1	Solyc10g018560.2.1.ITAG3.2
Opuchr03_g0001540-1.1	Solyc01g060490.3.1.ITAG3.2
Opuchr03_g0001540-1.1	Solyc01g100220.3.1.ITAG3.2
Opuchr03_g0010130-1.1	Solyc05g053500.3.1.ITAG3.2
Opuchr03_g0001540-1.1	Solyc05g054400.3.1.ITAG3.2
Opuchr03_g0010130-1.1	Solyc09g091250.3.1.ITAG3.2
Opuchr03_g0001540-1.1	Solyc09g075610.3.1.ITAG3.2
Opuchr03_g0001540-1.1	Solyc12g099370.2.1.ITAG3.2
Opuchr04_g0003530-1.1	Solyc03g120890.3.1.ITAG3.2
Opuchr04_g0003530-1.1	Solyc08g066510.3.1.ITAG3.2
Opuchr06_g0009000-1.1	Solyc12g008830.2.1.ITAG3.2
Opuchr07_g0082500-1.1	Solyc02g085190.2.1.ITAG3.2
Opuchr08_g0004240-1.1	Solyc03g120890.3.1.ITAG3.2
Opuchr08_g0077490-1.1	Solyc06g060940.2.1.ITAG3.2
Opuchr08_g0077490-1.1	Solyc08g077960.3.1.ITAG3.2
Opuchr08_g0004240-1.1	Solyc08g066510.3.1.ITAG3.2
Opuchr08_g0077490-1.1	Solyc08g007190.3.1.ITAG3.2
Opuchr09_g0102030-1.1	Solyc05g056120.3.1.ITAG3.2
Opuchr09_g0102030-1.1	Solyc06g075140.3.1.ITAG3.2
Opuchr09_g0102030-1.1	Solyc11g069510.2.1.ITAG3.2
Opuchr10_g0063270-1.1	Solyc01g106030.3.1.ITAG3.2
Opuchr10_g0063320-1.1	Solyc04g076525.1.1.ITAG3.2
Opuchr10_g0063270-1.1	Solyc04g076530.3.1.ITAG3.2

## Sheet: Ophiorrhiza pumila-Glycine 
Table S3 One-to-one orthologous relationships between Ophiorrhiza pumila and Glycine max.
OpGATA Gene ID	GmGATA Gene ID
Opuchr01_g0008930-1.1	Glyma.12G174200.1.Wm82.a4.v1
Opuchr01_g0008930-1.1	Glyma.13G325100.1.Wm82.a4.v1
Opuchr02_g0075850-1.1	Glyma.01G169400.2.Wm82.a4.v1
Opuchr02_g0071350-1.1	Glyma.02G215600.1.Wm82.a4.v1
Opuchr02_g0005780-1.1	Glyma.03G118100.1.Wm82.a4.v1
Opuchr02_g0075850-1.1	Glyma.04G008900.2.Wm82.a4.v1
Opuchr02_g0075850-1.1	Glyma.06G008800.1.Wm82.a4.v1
Opuchr02_g0071360-1.1	Glyma.07G182700.1.Wm82.a4.v1
Opuchr02_g0071360-1.1	Glyma.08G067200.1.Wm82.a4.v1
Opuchr02_g0075850-1.1	Glyma.11G111700.2.Wm82.a4.v1
Opuchr02_g0075850-1.1	Glyma.12G037700.3.Wm82.a4.v1
Opuchr02_g0071350-1.1	Glyma.14G182800.1.Wm82.a4.v1
Opuchr02_g0064730-1.1	Glyma.19G229900.3.Wm82.a4.v1
Opuchr03_g0001540-1.1	Glyma.07G243000.2.Wm82.a4.v1
Opuchr03_g0010130-1.1	Glyma.10G126900.2.Wm82.a4.v1
Opuchr03_g0001540-1.1	Glyma.17G030900.1.Wm82.a4.v1
Opuchr04_g0003530-1.1	Glyma.06G086400.1.Wm82.a4.v1
Opuchr04_g0003530-1.1	Glyma.07G016800.3.Wm82.a4.v1
Opuchr04_g0003530-1.1	Glyma.08G202100.1.Wm82.a4.v1
Opuchr04_g0000270-1.1	Glyma.08G221800.1.Wm82.a4.v1
Opuchr06_g0009000-1.1	Glyma.09G062800.1.Wm82.a4.v1
Opuchr06_g0009000-1.1	Glyma.13G103900.1.Wm82.a4.v1
Opuchr06_g0009000-1.1	Glyma.14G094800.1.Wm82.a4.v1
Opuchr06_g0009000-1.1	Glyma.15G169300.1.Wm82.a4.v1
Opuchr06_g0009000-1.1	Glyma.17G055200.1.Wm82.a4.v1
Opuchr07_g0082500-1.1	Glyma.02G056600.1.Wm82.a4.v1
Opuchr07_g0082500-1.1	Glyma.11G068700.1.Wm82.a4.v1
Opuchr07_g0082500-1.1	Glyma.16G139400.1.Wm82.a4.v1
Opuchr08_g0077490-1.1	Glyma.01G205100.1.Wm82.a4.v1
Opuchr08_g0077490-1.1	Glyma.05G064800.1.Wm82.a4.v1
Opuchr08_g0004240-1.1	Glyma.06G086400.1.Wm82.a4.v1
Opuchr08_g0004240-1.1	Glyma.07G016800.3.Wm82.a4.v1
Opuchr08_g0004240-1.1	Glyma.08G202100.1.Wm82.a4.v1
Opuchr08_g0077490-1.1	Glyma.11G037900.1.Wm82.a4.v1
Opuchr08_g0004240-1.1	Glyma.14G145700.1.Wm82.a4.v1
Opuchr08_g0004240-1.1	Glyma.17G192800.1.Wm82.a4.v1
Opuchr08_g0077490-1.1	Glyma.17G146600.1.Wm82.a4.v1
Opuchr09_g0102030-1.1	Glyma.10G210500.1.Wm82.a4.v1
Opuchr09_g0102030-1.1	Glyma.20G180100.2.Wm82.a4.v1
Opuchr10_g0063320-1.1	Glyma.04G096200.1.Wm82.a4.v1
Opuchr10_g0063320-1.1	Glyma.14G182800.1.Wm82.a4.v1

## Sheet: Ophiorrhiza pumila-C.roseus
Table S3 One-to-one orthologous relationships between Ophiorrhiza pumila and Catharanthus roseus.
OpGATA Gene ID	CrGATA Gene ID
Opuchr01_g0008930-1.1	CRO_T130702
Opuchr02_g0005780-1.1	CRO_T110070
Opuchr02_g0064730-1.1	CRO_T109027
Opuchr02_g0064730-1.1	CRO_T119198
Opuchr02_g0064730-1.1	CRO_T133764
Opuchr02_g0071350-1.1	CRO_T129096
Opuchr02_g0071350-1.1	CRO_T129842
Opuchr02_g0075850-1.1	CRO_T121268
Opuchr02_g0075850-1.1	CRO_T127547
Opuchr03_g0001540-1.1	CRO_T109027
Opuchr03_g0001540-1.1	CRO_T119198
Opuchr03_g0001540-1.1	CRO_T133764
Opuchr03_g0010130-1.1	CRO_T119676
Opuchr04_g0003530-1.1	CRO_T117711
Opuchr04_g0003530-1.1	CRO_T139196
Opuchr06_g0009000-1.1	CRO_T134526
Opuchr07_g0082500-1.1	CRO_T121333
Opuchr08_g0004240-1.1	CRO_T117711
Opuchr08_g0004240-1.1	CRO_T139196
Opuchr08_g0077490-1.1	CRO_T131836
Opuchr09_g0102030-1.1	CRO_T126874
Opuchr09_g0102030-1.1	CRO_T130702
Opuchr10_g0063270-1.1	CRO_T129842
