# Supplementary material for: Genome-wide survey of the GATA gene family in camptothecin-producing plant Ophiorrhiza pumila
Source: BMC Genomics. 2022 Apr 3;23:256. doi: 10.1186/s12864-022-08484-x (PMC8977026; doi:10.1186/s12864-022-08484-x)
Supplement: Supplementary file 5 — Additional file 5. [file 12864_2022_8484_MOESM5_ESM.xlsx]

## Sheet: p value
Table S4 Correlation analysis results of p value
	10-HGO	7-DLGT	7-DLH	8-HGO	AACT	ASA	CMK	CMS	CPR	DXR	DXS	G10H	GES	GPPS	HDR	HDS	HMGR	HMGS	IO	IPPI	IS	LAMT	MDC	MECS	MK	OPGATA1	OPGATA10	OPGATA11	OPGATA12	OPGATA13	OPGATA14	OPGATA15	OPGATA16	OPGATA17	OPGATA18	OPGATA2	OPGATA4	OPGATA5	OPGATA6	OPGATA7	OPGATA8	OPGATA9	PMK	SLS	STR	TDC	TSB
10-HGO	0	0.675639	0.713235	0.932973	0.723624	0.408178	0.0311038	0.0176361	0.233136	0.0143597	0.245823	0.755536	0.478675	0.340005	0.00131271	0.001174	0.0288421	0.00192564	0.505239	0.00573164	0.792264	0.912129	0.93066	0.795989	0.635927	0.51362	0.151128	0.768856	0.288114	0.0865756	0.379548	0.629989	0.404857	0.247748	0.275571	0.774318	0.209937	0.206008	0.0895274	0.222676	0.439238	0.429018	0.32733	0.82852	0.481823	0.600138	0.676163
7-DLGT	0.675639	0	0.132652	9.3665e-07	0.0628308	0.152187	0.777083	0.0340204	0.00564575	0.319649	2.3638e-07	1.1693e-08	2.2768e-06	0.0143109	0.139977	0.953404	0.0532973	0.146809	6.1971e-06	0.809442	2.6317e-05	4.2608e-05	0.798287	0.733397	0.121999	0.00020147	0.951893	0.161489	0.177453	0.109503	0.00183638	0.0502608	0.00473287	0.00795924	0.00857387	0.976946	0.0172043	0.0320614	0.00051366	0.0198722	0.0080579	0.016531	1.2346e-06	5.1711e-07	4.8112e-08	7.683e-08	2.1368e-05
7-DLH	0.713235	0.132652	3.509e-101	0.177818	0.163234	0.863666	0.91592	0.733961	0.335023	0.338098	0.0889741	0.06337	0.0417464	0.485587	0.427068	0.700523	0.026834	0.254633	0.124145	0.685974	0.0440876	0.0351467	0.108221	0.666543	0.90245	0.874813	0.22672	0.281501	0.711791	0.426961	0.986492	0.67832	0.543616	0.484153	0.668272	0.00464264	0.276587	0.175945	0.976411	0.072649	0.327032	0.468235	0.182968	0.0338794	0.0317179	0.0450887	0.0110748
8-HGO	0.932973	9.3665e-07	0.177818	0	0.130051	0.281709	0.29757	0.11572	0.0356784	0.181829	1.4119e-06	5.4251e-10	1.8363e-07	0.078713	0.560359	0.379782	0.239616	0.541531	1.1284e-08	0.500515	1.9364e-07	3.7898e-07	0.442267	0.248521	0.434377	0.00382152	0.487163	0.0993537	0.372215	0.371296	0.0215339	0.0530467	0.012795	0.0326903	0.0514666	0.906361	0.0166391	0.0804178	0.00621219	0.185521	0.0251615	0.121678	1.531e-05	1.1067e-08	9.2839e-08	2.0409e-09	5.0163e-07
AACT	0.723624	0.0628308	0.163234	0.130051	0	0.00144874	0.753182	0.108417	0.00041603	0.0095321	0.202362	0.166633	0.476055	6.4672e-05	0.389752	0.930008	0.822426	0.740879	0.216206	0.929839	0.436261	0.33119	0.00617721	0.129579	0.0039772	0.00019369	0.0331191	0.0586217	0.0103719	0.00253624	0.00211018	0.00191617	0.0046489	0.00298263	0.00030131	0.115678	0.00915886	0.0207501	0.018337	0.194617	3.6753e-05	0.00277267	0.0270397	0.237132	0.278573	0.231619	0.56807
ASA	0.408178	0.152187	0.863666	0.281709	0.00144874	0	0.756442	0.792086	0.078782	0.0546461	0.403863	0.239034	0.67589	0.00789255	0.41407	0.957	0.918188	0.800533	0.333717	0.830675	0.466509	0.216009	0.00667232	0.0158229	0.00018917	0.00562014	0.0771819	0.929966	0.00093438	0.0800542	0.0164979	0.0127593	0.351158	0.271009	0.0436875	0.983774	0.566391	0.611732	0.333724	0.0678838	0.0623104	0.00049859	0.0693936	0.214687	0.333807	0.282948	0.46141
CMK	0.0311038	0.777083	0.91592	0.29757	0.753182	0.756442	0	0.246155	0.397152	0.0169426	0.826353	0.630948	0.506419	0.124676	0.00030838	6.3827e-06	0.0409845	0.00039133	0.53545	9.2802e-06	0.304563	0.191945	0.341441	0.042014	0.148989	0.516503	0.00146482	0.43084	0.602549	0.0074399	0.540241	0.478303	0.6044	0.180444	0.192526	0.588596	0.97439	0.320343	0.309663	0.00891937	0.578367	0.0818457	0.592143	0.332425	0.850616	0.627444	0.460854
CMS	0.0176361	0.0340204	0.733961	0.11572	0.108417	0.792086	0.246155	0	0.00082978	0.724446	0.0118176	0.0988971	0.131217	0.0145817	0.0078084	0.0522018	0.0194596	0.0107037	0.0885824	0.0422492	0.325959	0.525336	0.643304	0.584585	0.328177	0.0177677	0.0872552	0.0712658	0.626875	0.00113721	0.0104534	0.648025	0.00096303	0.00264409	0.00294684	0.179397	0.00032934	0.00106721	5.8041e-05	0.0726431	0.00264021	0.152467	0.016443	0.301637	0.0707017	0.105764	0.303774
CPR	0.233136	0.00564575	0.335023	0.0356784	0.00041603	0.078782	0.397152	0.00082978	0	0.404229	0.0113631	0.035599	0.0856475	2.3228e-06	0.0202434	0.257085	0.210943	0.0800395	0.0382628	0.195059	0.184659	0.219312	0.0905724	0.529531	0.0072488	1.6373e-05	0.0183486	0.0858846	0.241858	8.9542e-05	9.3651e-05	0.0455824	0.00012257	9.0443e-05	4.7879e-05	0.0599974	0.00014536	4.4498e-05	3.9364e-06	0.0652654	2.8683e-06	0.00754123	0.00248114	0.118699	0.0416217	0.0454275	0.209713
DXR	0.0143597	0.319649	0.338098	0.181829	0.0095321	0.0546461	0.0169426	0.724446	0.404229	3.509e-101	0.843675	0.373135	0.603435	0.437603	0.0573043	0.00257767	0.0611149	0.0170805	0.47852	0.00370457	0.421104	0.20329	0.145378	0.936387	0.551346	0.155678	0.689221	0.0294683	0.0563931	0.969424	0.297667	0.0142786	0.25633	0.530333	0.334748	0.526523	0.226627	0.870098	0.811507	0.429426	0.0987821	0.500551	0.473423	0.22214	0.669149	0.467283	0.586071
DXS	0.245823	2.3638e-07	0.0889741	1.4119e-06	0.202362	0.403863	0.826353	0.0118176	0.0113631	0.843675	0	1.4096e-08	2.8224e-07	0.0273602	0.0524827	0.598491	0.0116532	0.0404354	4.5573e-07	0.480684	2.7345e-05	0.0001975	0.467149	0.434935	0.275407	0.00178543	0.89655	0.17942	0.507458	0.0770697	0.0076428	0.211092	0.00418121	0.00735871	0.0148339	0.9219	0.0113448	0.027494	0.00026675	0.0135868	0.0168246	0.0379347	8.6508e-08	9.2322e-06	2.8448e-10	1.3222e-08	3.7409e-06
G10H	0.755536	1.1693e-08	0.06337	5.4251e-10	0.166633	0.239034	0.630948	0.0988971	0.035599	0.373135	1.4096e-08	3.877e-103	1.1455e-08	0.0547569	0.264689	0.751122	0.0789232	0.236524	2.1599e-08	0.908023	1.3647e-07	5.5186e-07	0.433605	0.449107	0.283924	0.0022536	0.677764	0.188859	0.272061	0.254898	0.0146423	0.0805171	0.0153072	0.0233124	0.0393216	0.745595	0.0353741	0.0865625	0.00373331	0.0444261	0.0334189	0.0492571	8.031e-07	2.0927e-10	2.7166e-12	5.4834e-14	2.5098e-08
GES	0.478675	2.2768e-06	0.0417464	1.8363e-07	0.476055	0.67589	0.506419	0.131217	0.0856475	0.603435	2.8224e-07	1.1455e-08	0	0.186387	0.296991	0.768511	0.0660651	0.266827	1.3163e-07	0.82214	6.6011e-08	1.3232e-06	0.2335	0.208528	0.553335	0.0171723	0.408686	0.252476	0.52764	0.489088	0.0561539	0.185284	0.0422611	0.0596777	0.136507	0.589527	0.0524618	0.149507	0.00913574	0.128776	0.101413	0.17497	5.7292e-05	1.2359e-07	2.1498e-09	6.9356e-10	4.028e-09
GPPS	0.340005	0.0143109	0.485587	0.078713	6.4672e-05	0.00789255	0.124676	0.0145817	2.3228e-06	0.437603	0.0273602	0.0547569	0.186387	0	0.00948321	0.178673	0.334634	0.0400339	0.0744175	0.121849	0.238528	0.228831	0.0428186	0.0735456	0.00026883	2.4761e-06	0.00600238	0.274029	0.0296503	9.7325e-06	2.1434e-05	0.0211549	0.00157371	3.4276e-05	6.3713e-06	0.130462	0.00684155	0.0004516	0.0003348	0.0105779	1.7627e-05	6.6203e-05	0.00201137	0.151483	0.0678312	0.0737747	0.277487
HDR	0.00131271	0.139977	0.427068	0.560359	0.389752	0.41407	0.00030838	0.0078084	0.0202434	0.0573043	0.0524827	0.264689	0.296991	0.00948321	0	5.3417e-06	0.00084447	2.549e-07	0.286215	6.6591e-06	0.593821	0.758721	0.361871	0.195731	0.0204212	0.0363348	0.00437995	0.69912	0.505624	0.00043998	0.0346922	0.974435	0.13159	0.0274804	0.0217694	0.721637	0.235098	0.0544087	0.0080804	0.00028087	0.105616	0.00735772	0.0308181	0.570626	0.138606	0.234071	0.413357
HDS	0.001174	0.953404	0.700523	0.379782	0.930008	0.957	6.3827e-06	0.0522018	0.257085	0.00257767	0.598491	0.751122	0.768511	0.178673	5.3417e-06	3.877e-103	0.00494425	9.4181e-06	0.709213	1.1997e-10	0.414916	0.253906	0.464842	0.167011	0.180029	0.522416	0.00417521	0.361825	0.838214	0.0128251	0.354488	0.306038	0.567338	0.277258	0.226702	0.809442	0.776775	0.267774	0.176854	0.0100998	0.600551	0.140245	0.56634	0.39982	0.938413	0.800861	0.625009
HMGR	0.0288421	0.0532973	0.026834	0.239616	0.822426	0.918188	0.0409845	0.0194596	0.210943	0.0611149	0.0116532	0.0789232	0.0660651	0.334634	0.00084447	0.00494425	0	0.0003019	0.143025	0.00423651	0.243077	0.409766	0.643558	0.67376	0.567396	0.172797	0.225179	0.886802	0.793815	0.0834642	0.262015	0.437801	0.182837	0.22328	0.148097	0.833887	0.381747	0.289953	0.0214646	0.00128109	0.411776	0.163991	0.0367271	0.17186	0.0268969	0.0679953	0.0886575
HMGS	0.00192564	0.146809	0.254633	0.541531	0.740879	0.800533	0.00039133	0.0107037	0.0800395	0.0170805	0.0404354	0.236524	0.266827	0.0400339	2.549e-07	9.4181e-06	0.0003019	0	0.317364	3.9492e-06	0.537602	0.774783	0.948413	0.320052	0.163323	0.108068	0.0360562	0.806842	0.882822	0.0055478	0.0509063	0.669687	0.110619	0.0515353	0.0370726	0.974953	0.295837	0.0699196	0.0187514	0.00013791	0.190548	0.0235481	0.0531412	0.534864	0.118378	0.226269	0.337005
IO	0.505239	6.1971e-06	0.124145	1.1284e-08	0.216206	0.333717	0.53545	0.0885824	0.0382628	0.47852	4.5573e-07	2.1599e-08	1.3163e-07	0.0744175	0.286215	0.709213	0.143025	0.317364	0	0.823633	8.2324e-09	8.6257e-07	0.386072	0.274302	0.299282	0.00620043	0.6027	0.347294	0.44166	0.282905	0.0337115	0.0936823	0.0457395	0.0323503	0.0677164	0.720738	0.037917	0.0751524	0.00634658	0.118193	0.0579843	0.102446	4.8577e-06	4.8224e-07	2.6969e-08	1.096e-09	1.0222e-07
IPPI	0.00573164	0.809442	0.685974	0.500515	0.929839	0.830675	9.2802e-06	0.0422492	0.195059	0.00370457	0.480684	0.908023	0.82214	0.121849	6.6591e-06	1.1997e-10	0.00423651	3.9492e-06	0.823633	0	0.480707	0.306843	0.524535	0.136098	0.132305	0.445835	0.00331702	0.395573	0.849292	0.00809223	0.271038	0.353242	0.460939	0.246382	0.194208	0.790452	0.734052	0.218473	0.143489	0.00402571	0.537563	0.105453	0.454708	0.521653	0.803596	0.92557	0.718035
IS	0.792264	2.6317e-05	0.0440876	1.9364e-07	0.436261	0.466509	0.304563	0.325959	0.184659	0.421104	2.7345e-05	1.3647e-07	6.6011e-08	0.238528	0.593821	0.414916	0.243077	0.537602	8.2324e-09	0.480707	3.877e-103	2.0895e-09	0.182245	0.243035	0.5233	0.0290727	0.226048	0.47945	0.412267	0.735832	0.0991164	0.0910047	0.146116	0.10709	0.197287	0.384244	0.146499	0.23195	0.0434256	0.201939	0.193594	0.188516	0.0002323	2.046e-08	3.0882e-07	1.7517e-08	2.0026e-09
LAMT	0.912129	4.2608e-05	0.0351467	3.7898e-07	0.33119	0.216009	0.191945	0.525336	0.219312	0.20329	0.0001975	5.5186e-07	1.3232e-06	0.228831	0.758721	0.253906	0.409766	0.774783	8.6257e-07	0.306843	2.0895e-09	0	0.370408	0.412684	0.37999	0.0198463	0.214132	0.490931	0.196083	0.85741	0.0725016	0.0414989	0.184303	0.176513	0.223694	0.328921	0.200718	0.409694	0.08137	0.242775	0.181422	0.130182	0.00037842	5.7555e-09	3.3909e-06	1.5823e-07	6.5218e-08
MDC	0.93066	0.798287	0.108221	0.442267	0.00617721	0.00667232	0.341441	0.643304	0.0905724	0.145378	0.467149	0.433605	0.2335	0.0428186	0.361871	0.464842	0.643558	0.948413	0.386072	0.524535	0.182245	0.370408	0	0.0160308	0.00834125	0.0891275	0.00100104	0.644983	0.0288659	0.0376423	0.120781	0.20255	0.42586	0.410367	0.0760734	0.225354	0.436341	0.590423	0.54861	0.524518	0.0647978	0.0371976	0.835665	0.362121	0.362879	0.404908	0.201437
MECS	0.795989	0.733397	0.666543	0.248521	0.129579	0.0158229	0.042014	0.584585	0.529531	0.936387	0.434935	0.449107	0.208528	0.0735456	0.195731	0.167011	0.67376	0.320052	0.274302	0.136098	0.243035	0.412684	0.0160308	3.877e-103	0.00294524	0.36674	0.0229465	0.248765	0.00500363	0.126921	0.217707	0.419944	0.91647	0.580388	0.353951	0.947116	0.439372	0.966261	0.818362	0.0984393	0.585496	0.0124052	0.993855	0.416959	0.421703	0.384787	0.26522
MK	0.635927	0.121999	0.90245	0.434377	0.0039772	0.00018917	0.148989	0.328177	0.0072488	0.551346	0.275407	0.283924	0.553335	0.00026883	0.0204212	0.180029	0.567396	0.163323	0.299282	0.132305	0.5233	0.37999	0.00834125	0.00294524	3.877e-103	0.00311298	0.00730352	0.594046	0.00319424	0.00412692	0.00953432	0.0283332	0.313212	0.0510009	0.0293708	0.63643	0.427511	0.162619	0.0841038	0.0202388	0.0499246	0.0001459	0.0422736	0.36296	0.290852	0.293377	0.561045
OPGATA1	0.51362	0.00020147	0.874813	0.00382152	0.00019369	0.00562014	0.516503	0.0177677	1.6373e-05	0.155678	0.00178543	0.0022536	0.0171723	2.4761e-06	0.0363348	0.522416	0.172797	0.108068	0.00620043	0.445835	0.0290727	0.0198463	0.0891275	0.36674	0.00311298	3.509e-101	0.0695577	0.119156	0.0166076	0.00122617	5.0805e-06	0.0111707	0.00061386	0.00022161	2.1696e-06	0.279332	0.00338366	0.00324616	7.2146e-05	0.00982329	4.5109e-06	7.3076e-05	3.0446e-05	0.00884753	0.00389742	0.00351964	0.0309897
OPGATA10	0.151128	0.951893	0.22672	0.487163	0.0331191	0.0771819	0.00146482	0.0872552	0.0183486	0.689221	0.89655	0.677764	0.408686	0.00600238	0.00437995	0.00417521	0.225179	0.0360562	0.6027	0.00331702	0.226048	0.214132	0.00100104	0.0229465	0.00730352	0.0695577	3.877e-103	0.742341	0.268057	8.6354e-05	0.0890465	0.660354	0.14703	0.0735821	0.0177771	0.146805	0.229452	0.105323	0.0934033	0.0419392	0.0461584	0.0152578	0.419009	0.377559	0.747676	0.630799	0.326174
OPGATA11	0.768856	0.161489	0.281501	0.0993537	0.0586217	0.929966	0.43084	0.0712658	0.0858846	0.0294683	0.17942	0.188859	0.252476	0.274029	0.69912	0.361825	0.886802	0.806842	0.347294	0.395573	0.47945	0.490931	0.644983	0.248765	0.594046	0.119156	0.742341	0	0.948681	0.270195	0.151889	0.289446	0.00030476	0.0494452	0.0577768	0.137014	0.00028323	0.0915373	0.0515575	0.918217	0.0045928	0.731143	0.192368	0.269101	0.300482	0.275815	0.450125
OPGATA12	0.288114	0.177453	0.711791	0.372215	0.0103719	0.00093438	0.602549	0.626875	0.241858	0.0563931	0.507458	0.272061	0.52764	0.0296503	0.505624	0.838214	0.793815	0.882822	0.44166	0.849292	0.412267	0.196083	0.0288659	0.00500363	0.00319424	0.0166076	0.268057	0.948681	0	0.176683	0.064176	0.0467073	0.507949	0.199373	0.0789679	0.803375	0.966335	0.731456	0.570578	0.0836356	0.131377	0.00122606	0.115738	0.208965	0.367536	0.312904	0.435266
OPGATA13	0.0865756	0.109503	0.426961	0.371296	0.00253624	0.0800542	0.0074399	0.00113721	8.9542e-05	0.969424	0.0770697	0.254898	0.489088	9.7325e-06	0.00043998	0.0128251	0.0834642	0.0055478	0.282905	0.00809223	0.735832	0.85741	0.0376423	0.126921	0.00412692	0.00122617	8.6354e-05	0.270195	0.176683	0	0.00322705	0.279605	0.00350368	0.00015605	7.8175e-05	0.0859304	0.0103405	0.00173693	0.00069177	0.00491448	0.00046691	0.0014185	0.01292	0.568557	0.22759	0.293438	0.681153
OPGATA14	0.379548	0.00183638	0.986492	0.0215339	0.00211018	0.0164979	0.540241	0.0104534	9.3651e-05	0.297667	0.0076428	0.0146423	0.0561539	2.1434e-05	0.0346922	0.354488	0.262015	0.0509063	0.0337115	0.271038	0.0991164	0.0725016	0.120781	0.217707	0.00953432	5.0805e-06	0.0890465	0.151889	0.064176	0.00322705	0	0.0821576	0.00052361	0.00284849	2.0926e-05	0.451896	0.00554055	0.00482145	0.00143518	0.0109557	2.8164e-05	0.00019851	0.00152101	0.0465251	0.0201241	0.0215	0.0854386
OPGATA15	0.629989	0.0502608	0.67832	0.0530467	0.00191617	0.0127593	0.478303	0.648025	0.0455824	0.0142786	0.211092	0.0805171	0.185284	0.0211549	0.974435	0.306038	0.437801	0.669687	0.0936823	0.353242	0.0910047	0.0414989	0.20255	0.419944	0.0283332	0.0111707	0.660354	0.289446	0.0467073	0.279605	0.0821576	0	0.14305	0.0528362	0.08481	0.859274	0.0817398	0.225791	0.0927078	0.747411	0.0283437	0.0568775	0.0542291	0.0657546	0.152498	0.0963905	0.22421
OPGATA16	0.404857	0.00473287	0.543616	0.012795	0.0046489	0.351158	0.6044	0.00096303	0.00012257	0.25633	0.00418121	0.0153072	0.0422611	0.00157371	0.13159	0.567338	0.182837	0.110619	0.0457395	0.460939	0.146116	0.184303	0.42586	0.91647	0.313212	0.00061386	0.14703	0.00030476	0.507949	0.00350368	0.00052361	0.14305	0	0.00016864	7.0459e-05	0.116118	7.2404e-07	0.00057682	4.1493e-05	0.0970801	6.0688e-07	0.0397468	0.00318971	0.0645594	0.0239407	0.0288302	0.119113
OPGATA17	0.247748	0.00795924	0.484153	0.0326903	0.00298263	0.271009	0.180444	0.00264409	9.0443e-05	0.530333	0.00735871	0.0233124	0.0596777	3.4276e-05	0.0274804	0.277258	0.22328	0.0515353	0.0323503	0.246382	0.10709	0.176513	0.410367	0.580388	0.0510009	0.00022161	0.0735821	0.0494452	0.199373	0.00015605	0.00284849	0.0528362	0.00016864	0	8.1391e-05	0.0493432	0.00040439	6.8358e-06	1.2348e-05	0.0491811	3.9903e-05	0.0145164	0.00131399	0.0870432	0.0288059	0.0349006	0.16428
OPGATA18	0.275571	0.00857387	0.668272	0.0514666	0.00030131	0.0436875	0.192526	0.00294684	4.7879e-05	0.334748	0.0148339	0.0393216	0.136507	6.3713e-06	0.0217694	0.226702	0.148097	0.0370726	0.0677164	0.194208	0.197287	0.223694	0.0760734	0.353951	0.0293708	2.1696e-06	0.0177771	0.0577768	0.0789679	7.8175e-05	2.0926e-05	0.08481	7.0459e-05	8.1391e-05	0	0.145147	0.00136268	0.0005307	0.0001351	0.00800831	3.7104e-07	0.00032044	0.00194131	0.120292	0.0484212	0.055525	0.200001
OPGATA2	0.774318	0.976946	0.00464264	0.906361	0.115678	0.983774	0.588596	0.179397	0.0599974	0.526523	0.9219	0.745595	0.589527	0.130462	0.721637	0.809442	0.833887	0.974953	0.720738	0.790452	0.384244	0.328921	0.225354	0.947116	0.63643	0.279332	0.146805	0.137014	0.803375	0.0859304	0.451896	0.859274	0.116118	0.0493432	0.145147	3.877e-103	0.103298	0.0077487	0.129129	0.767963	0.0665452	0.964158	0.93106	0.524897	0.639873	0.63233	0.264649
OPGATA4	0.209937	0.0172043	0.276587	0.0166391	0.00915886	0.566391	0.97439	0.00032934	0.00014536	0.226627	0.0113448	0.0353741	0.0524618	0.00684155	0.235098	0.776775	0.381747	0.295837	0.037917	0.734052	0.146499	0.200718	0.436341	0.439372	0.427511	0.00338366	0.229452	0.00028323	0.966335	0.0103405	0.00554055	0.0817398	7.2404e-07	0.00040439	0.00136268	0.103298	3.877e-103	0.00052679	5.2652e-05	0.461136	7.315e-06	0.179683	0.00932678	0.116967	0.0499853	0.0471709	0.169369
OPGATA5	0.206008	0.0320614	0.175945	0.0804178	0.0207501	0.611732	0.320343	0.00106721	4.4498e-05	0.870098	0.027494	0.0865625	0.149507	0.0004516	0.0544087	0.267774	0.289953	0.0699196	0.0751524	0.218473	0.23195	0.409694	0.590423	0.966261	0.162619	0.00324616	0.105323	0.0915373	0.731456	0.00173693	0.00482145	0.225791	0.00057682	6.8358e-06	0.0005307	0.0077487	0.00052679	0	3.8798e-05	0.177863	0.00035014	0.119476	0.0237159	0.253701	0.0951817	0.111661	0.350381
OPGATA6	0.0895274	0.00051366	0.976411	0.00621219	0.018337	0.333724	0.309663	5.8041e-05	3.9364e-06	0.811507	0.00026675	0.00373331	0.00913574	0.0003348	0.0080804	0.176854	0.0214646	0.0187514	0.00634658	0.143489	0.0434256	0.08137	0.54861	0.818362	0.0841038	7.2146e-05	0.0934033	0.0515575	0.570578	0.00069177	0.00143518	0.0927078	4.1493e-05	1.2348e-05	0.0001351	0.129129	5.2652e-05	3.8798e-05	0	0.0301242	6.7116e-05	0.0246964	0.00017899	0.0270752	0.00297372	0.00495121	0.04539
OPGATA7	0.222676	0.0198722	0.072649	0.185521	0.194617	0.0678838	0.00891937	0.0726431	0.0652654	0.429426	0.0135868	0.0444261	0.128776	0.0105779	0.00028087	0.0100998	0.00128109	0.00013791	0.118193	0.00402571	0.201939	0.242775	0.524518	0.0984393	0.0202388	0.00982329	0.0419392	0.918217	0.0836356	0.00491448	0.0109557	0.747411	0.0970801	0.0491811	0.00800831	0.767963	0.461136	0.177863	0.0301242	0	0.0995055	0.00011243	0.00445995	0.0989706	0.024294	0.0521411	0.092887
OPGATA8	0.439238	0.0080579	0.327032	0.0251615	3.6753e-05	0.0623104	0.578367	0.00264021	2.8683e-06	0.0987821	0.0168246	0.0334189	0.101413	1.7627e-05	0.105616	0.600551	0.411776	0.190548	0.0579843	0.537563	0.193594	0.181422	0.0647978	0.585496	0.0499246	4.5109e-06	0.0461584	0.0045928	0.131377	0.00046691	2.8164e-05	0.0283437	6.0688e-07	3.9903e-05	3.7104e-07	0.0665452	7.315e-06	0.00035014	6.7116e-05	0.0995055	0	0.00528174	0.00268908	0.101819	0.0548004	0.0511795	0.213215
OPGATA9	0.429018	0.016531	0.468235	0.121678	0.00277267	0.00049859	0.0818457	0.152467	0.00754123	0.500551	0.0379347	0.0492571	0.17497	6.6203e-05	0.00735772	0.140245	0.163991	0.0235481	0.102446	0.105453	0.188516	0.130182	0.0371976	0.0124052	0.0001459	7.3076e-05	0.0152578	0.731143	0.00122606	0.0014185	0.00019851	0.0568775	0.0397468	0.0145164	0.00032044	0.964158	0.179683	0.119476	0.0246964	0.00011243	0.00528174	0	0.00211935	0.0913575	0.0506401	0.0591068	0.139174
PMK	0.32733	1.2346e-06	0.182968	1.531e-05	0.0270397	0.0693936	0.592143	0.016443	0.00248114	0.473423	8.6508e-08	8.031e-07	5.7292e-05	0.00201137	0.0308181	0.56634	0.0367271	0.0531412	4.8577e-06	0.454708	0.0002323	0.00037842	0.835665	0.993855	0.0422736	3.0446e-05	0.419009	0.192368	0.115738	0.01292	0.00152101	0.0542291	0.00318971	0.00131399	0.00194131	0.93106	0.00932678	0.0237159	0.00017899	0.00445995	0.00268908	0.00211935	0	4.5833e-05	6.8366e-07	1.1273e-06	0.00010712
SLS	0.82852	5.1711e-07	0.0338794	1.1067e-08	0.237132	0.214687	0.332425	0.301637	0.118699	0.22214	9.2322e-06	2.0927e-10	1.2359e-07	0.151483	0.570626	0.39982	0.17186	0.534864	4.8224e-07	0.521653	2.046e-08	5.7555e-09	0.362121	0.416959	0.36296	0.00884753	0.377559	0.269101	0.208965	0.568557	0.0465251	0.0657546	0.0645594	0.0870432	0.120292	0.524897	0.116967	0.253701	0.0270752	0.0989706	0.101819	0.0913575	4.5833e-05	0	2.1336e-08	8.7723e-10	1.1057e-08
STR	0.481823	4.8112e-08	0.0317179	9.2839e-08	0.278573	0.333807	0.850616	0.0707017	0.0416217	0.669149	2.8448e-10	2.7166e-12	2.1498e-09	0.0678312	0.138606	0.938413	0.0268969	0.118378	2.6969e-08	0.803596	3.0882e-07	3.3909e-06	0.362879	0.421703	0.290852	0.00389742	0.747676	0.300482	0.367536	0.22759	0.0201241	0.152498	0.0239407	0.0288059	0.0484212	0.639873	0.0499853	0.0951817	0.00297372	0.024294	0.0548004	0.0506401	6.8366e-07	2.1336e-08	0	1.2181e-13	9.2904e-09
TDC	0.600138	7.683e-08	0.0450887	2.0409e-09	0.231619	0.282948	0.627444	0.105764	0.0454275	0.467283	1.3222e-08	5.4834e-14	6.9356e-10	0.0737747	0.234071	0.800861	0.0679953	0.226269	1.096e-09	0.92557	1.7517e-08	1.5823e-07	0.404908	0.384787	0.293377	0.00351964	0.630799	0.275815	0.312904	0.293438	0.0215	0.0963905	0.0288302	0.0349006	0.055525	0.63233	0.0471709	0.111661	0.00495121	0.0521411	0.0511795	0.0591068	1.1273e-06	8.7723e-10	1.2181e-13	0	1.4086e-09
TSB	0.676163	2.1368e-05	0.0110748	5.0163e-07	0.56807	0.46141	0.460854	0.303774	0.209713	0.586071	3.7409e-06	2.5098e-08	4.028e-09	0.277487	0.413357	0.625009	0.0886575	0.337005	1.0222e-07	0.718035	2.0026e-09	6.5218e-08	0.201437	0.26522	0.561045	0.0309897	0.326174	0.450125	0.435266	0.681153	0.0854386	0.22421	0.119113	0.16428	0.200001	0.264649	0.169369	0.350381	0.04539	0.092887	0.213215	0.139174	0.00010712	1.1057e-08	9.2904e-09	1.4086e-09	0

## Sheet: r value
Table S4 Correlation analysis results of Pearson correlation coefficient
	10-HGO	7-DLGT	7-DLH	8-HGO	AACT	ASA	CMK	CMS	CPR	DXR	DXS	G10H	GES	GPPS	HDR	HDS	HMGR	HMGS	IO	IPPI	IS	LAMT	MDC	MECS	MK	OpGATA1	OpGATA10	OpGATA11	OpGATA12	OpGATA13	OpGATA14	OpGATA15	OpGATA16	OpGATA17	OpGATA18	OpGATA2	OpGATA4	OpGATA5	OpGATA6	OpGATA7	OpGATA8	OpGATA9	PMK	SLS	STR	TDC	TSB
10-HGO	1	-0.117885	-0.103626	-0.0237756	0.0997279	-0.230666	0.556753	-0.601723	0.327692	0.61659	-0.319433	-0.0878562	-0.198291	0.264903	0.748947	0.7537	0.563097	0.731837	-0.186705	0.675321	-0.0743594	0.0311928	-0.0245979	-0.0729994	0.133244	0.183109	-0.389622	-0.0829423	-0.293646	-0.457275	-0.244634	0.13557	0.232259	0.318203	0.301041	-0.0809336	0.343554	0.346348	0.453519	0.334715	0.216081	0.22082	-0.271677	0.0611817	-0.196902	-0.147392	-0.117684
7-DLGT	-0.117885	1	0.40653	0.923084	0.491424	-0.388696	0.0799184	0.549066	-0.676192	0.275854	0.938119	0.961371	0.911431	-0.61683	-0.399647	-0.0165196	-0.507811	-0.393444	0.896074	-0.0680995	0.86881	0.858129	-0.0721609	0.0960763	-0.417017	-0.81689	0.0170559	-0.380741	-0.36777	0.430155	0.734027	0.513479	-0.686175	-0.655656	-0.651006	-0.0081703	-0.603554	-0.554171	-0.78591	-0.592758	-0.654891	-0.60648	0.919641	0.929985	0.951809	0.948139	0.87316
7-DLH	-0.103626	0.40653	1	0.367483	-0.379284	-0.0485187	-0.0298425	-0.0958662	0.267548	-0.265913	0.454216	0.490553	0.53085	0.195247	-0.22173	-0.108419	-0.569053	-0.313851	0.414856	-0.11394	0.52583	0.546229	-0.43156	0.121374	0.0346428	-0.0445212	-0.331976	0.297521	-0.104169	-0.22178	-0.0047868	-0.11686	0.170451	0.195877	0.120709	0.687242	0.300435	0.368962	0.00835974	-0.476339	0.271837	-0.202928	0.363467	0.549426	0.555091	0.523744	0.634416
8-HGO	-0.0237756	0.923084	0.367483	1	0.409036	-0.297397	0.288196	0.423497	-0.544914	0.364349	0.91791	0.976046	0.94053	-0.467743	-0.16352	0.244517	-0.323439	-0.17132	0.961586	0.188744	0.940032	0.933338	-0.214687	0.317711	-0.218328	-0.697801	-0.194557	-0.441614	-0.248302	0.248764	0.586585	0.508269	-0.624636	-0.552507	-0.511199	0.0332481	-0.606004	-0.465412	-0.670625	-0.361504	-0.574276	-0.417343	0.879811	0.961702	0.946576	0.97057	0.93032
AACT	0.0997279	0.491424	-0.379284	0.409036	1	-0.744665	-0.0887271	0.431345	-0.793358	0.644252	0.348972	0.376473	0.19945	-0.848133	-0.239593	0.0248298	0.0633876	-0.0932906	0.339163	-0.0248899	0.217455	0.269598	0.670957	-0.409494	-0.695669	-0.818081	0.551387	-0.498418	-0.638755	0.718718	0.727557	0.732065	-0.687168	-0.710653	-0.804212	-0.423541	-0.646816	-0.58945	-0.598824	-0.354648	-0.8615	-0.714317	0.568428	0.325061	0.299253	0.328698	0.160357
ASA	-0.230666	-0.388696	-0.0485187	-0.297397	-0.744665	1	0.0875212	-0.0744244	0.467648	-0.505369	-0.232737	-0.323819	-0.117789	0.656178	0.227856	-0.0152437	-0.029035	0.0713422	-0.268245	0.0604024	-0.2037	-0.339299	-0.66639	0.609658	0.818792	0.676455	-0.469867	0.0248448	0.763104	-0.465906	-0.606626	-0.624828	0.259059	0.303781	0.526674	-0.0057502	0.161044	0.142774	0.268242	0.483463	0.49227	0.78698	-0.481168	-0.340219	-0.268197	-0.296668	-0.205986
CMK	0.556753	0.0799184	-0.0298425	0.288196	-0.0887271	0.0875212	1	-0.31922	0.235982	0.60468	-0.0619658	0.135193	0.186197	0.414325	0.803452	0.895581	0.532528	0.795467	0.173865	0.889118	0.284231	0.35664	-0.264145	0.530266	0.391506	0.181878	-0.744181	-0.219971	0.146429	-0.659811	-0.171859	0.198455	0.14569	0.365425	0.356205	0.152025	0.00907613	0.275475	0.281373	0.648505	0.156162	0.463487	-0.150597	0.268937	0.0532094	0.136569	0.206237
CMS	-0.601723	0.549066	-0.0958662	0.423497	0.431345	-0.0744244	-0.31922	1	-0.767836	-0.0994201	0.630058	0.442149	0.407909	-0.615504	-0.656841	-0.509828	-0.594352	-0.636679	0.454712	-0.529755	0.272418	0.178126	0.130365	0.153644	-0.27122	-0.601172	0.456402	-0.478372	0.136793	0.755036	0.638241	0.128529	-0.761883	-0.716671	-0.711262	-0.366243	-0.801283	-0.757679	-0.850795	-0.476348	-0.716744	-0.388452	0.606869	0.285884	0.479209	0.434287	0.284676
CPR	0.327692	-0.676192	0.267548	-0.544914	-0.793358	0.467648	0.235982	-0.767836	1	-0.232561	-0.632698	-0.545109	-0.458474	0.911149	0.591346	0.312318	0.342843	0.465926	-0.538721	0.35432	-0.362165	-0.337017	-0.452211	0.176355	0.661397	0.878502	-0.598776	0.458167	0.321985	-0.839818	-0.838634	-0.522727	0.83133	0.839554	0.855408	0.496093	0.826519	0.857123	0.903351	0.487533	0.908111	0.658983	-0.719791	-0.420394	-0.531123	-0.523046	-0.343712
DXR	0.61659	0.275854	-0.265913	0.364349	0.644252	-0.505369	0.60468	-0.0994201	-0.232561	1	0.0557093	0.247839	0.146075	-0.216835	0.500682	0.717924	0.494233	0.604085	0.198359	0.699449	0.224529	0.348302	0.394727	-0.0225623	-0.167239	-0.385674	-0.112704	-0.561304	-0.50227	-0.0108368	0.288141	0.61699	-0.31279	-0.176016	-0.267695	-0.177624	-0.332038	-0.0462112	-0.0673491	0.220629	-0.442284	-0.188728	0.200618	0.33508	0.120373	0.203353	0.153043
DXS	-0.319433	0.938119	0.454216	0.91791	0.348972	-0.232737	-0.0619658	0.630058	-0.632698	0.0557093	1	0.960228	0.936365	-0.567461	-0.509308	-0.148051	-0.631004	-0.533753	0.931368	-0.197404	0.867992	0.817493	-0.203413	0.218069	-0.301139	-0.735315	0.0367482	-0.366226	-0.18575	0.470024	0.658161	0.342738	-0.692974	-0.660481	-0.614286	0.0277137	-0.632806	-0.567059	-0.808147	-0.620475	-0.605193	-0.53949	0.947165	0.88921	0.978329	0.960623	0.904134
G10H	-0.0878562	0.961371	0.490553	0.976046	0.376473	-0.323819	0.135193	0.442149	-0.545109	0.247839	0.960228	1	0.961495	-0.50517	-0.307622	0.0894896	-0.467454	-0.32546	0.957485	0.0326559	0.943243	0.929261	-0.218686	0.211557	-0.296094	-0.724434	-0.117072	-0.358963	-0.303147	0.313685	0.61521	0.465277	-0.612043	-0.580368	-0.536274	0.0915387	-0.545665	-0.457292	-0.69904	-0.525121	-0.550609	-0.515408	0.924935	0.979336	0.989448	0.994222	0.956476
GES	-0.198291	0.911431	0.53085	0.94053	0.19945	-0.117789	0.186197	0.407909	-0.458474	0.146075	0.936365	0.961495	1	-0.360842	-0.288527	0.0830693	-0.486278	-0.306316	0.943564	0.0634911	0.949359	0.918752	-0.327452	0.344552	-0.166416	-0.603691	-0.230423	-0.315206	-0.177152	0.193714	0.50269	0.361686	-0.529729	-0.49663	-0.402876	0.15165	-0.509346	-0.391047	-0.646978	-0.410277	-0.439226	-0.369735	0.851111	0.944121	0.970331	0.975114	0.967285
GPPS	0.264903	-0.61683	0.195247	-0.467743	-0.848133	0.656178	0.414325	-0.615504	0.911149	-0.216835	-0.567461	-0.50517	-0.360842	1	0.644583	0.366811	0.267756	0.534656	-0.473781	0.417169	-0.324149	-0.330558	-0.528526	0.475037	0.807899	0.910239	-0.672639	0.301964	0.560788	-0.888266	-0.873097	-0.58796	0.741008	0.863063	0.895611	0.408637	0.66489	0.790494	0.800737	0.63746	0.877045	0.847551	-0.72981	-0.389311	-0.483544	-0.474706	-0.299899
HDR	0.748947	-0.399647	-0.22173	-0.16352	-0.239593	0.227856	0.803452	-0.656841	0.591346	0.500682	-0.509308	-0.307622	-0.288527	0.644583	1	0.898516	0.767143	0.937379	-0.294753	0.894869	-0.149923	-0.0866792	-0.253544	0.353823	0.590677	0.54331	-0.690447	-0.10895	0.186539	-0.791408	-0.547366	-0.0090602	0.407549	0.5671	0.58574	0.100472	0.326397	0.505795	0.654718	0.806492	0.434452	0.660489	-0.557535	-0.159313	-0.400917	-0.327074	-0.228195
HDS	0.7537	-0.0165196	-0.108419	0.244517	0.0248298	-0.0152437	0.895581	-0.509828	0.312318	0.717924	-0.148051	0.0894896	0.0830693	0.366811	0.898516	1	0.683736	0.888854	0.10514	0.981043	0.227454	0.314307	-0.204446	0.376163	0.36575	0.179363	-0.693052	-0.253567	-0.0576789	-0.624474	-0.257335	0.283402	0.160657	0.300035	0.331988	0.0680995	0.0800312	0.30574	0.368243	0.640497	0.147227	0.399401	-0.161065	0.234688	-0.0218425	0.0712225	0.137527
HMGR	0.563097	-0.507811	-0.569053	-0.323439	0.0633876	-0.029035	0.532528	-0.594352	0.342843	0.494233	-0.631004	-0.467454	-0.486278	0.267756	0.767143	0.683736	1	0.804148	-0.396855	0.692261	-0.321198	-0.229907	0.130266	-0.118604	0.160633	0.371471	-0.333016	0.0402307	-0.0737928	-0.461333	-0.309264	0.216744	0.363568	0.334303	0.392296	-0.0592415	0.243542	0.292578	0.586835	0.749994	0.228948	0.378654	-0.542362	-0.372224	-0.568861	-0.483293	-0.454617
HMGS	0.731837	-0.393444	-0.313851	-0.17132	-0.0932906	0.0713422	0.795467	-0.636679	0.465926	0.604085	-0.533753	-0.32546	-0.306316	0.534656	0.937379	0.888854	0.804148	1	-0.277108	0.903301	-0.172963	-0.0807627	-0.018291	0.275634	0.37921	0.431729	-0.543988	-0.0690452	0.0416543	-0.6772	-0.512253	0.120166	0.428941	0.51107	0.541533	-0.0088765	0.289188	0.480377	0.597149	0.828018	0.357689	0.579572	-0.508096	-0.174111	-0.420725	-0.332279	-0.266493
IO	-0.186705	0.896074	0.414856	0.961586	0.339163	-0.268245	0.173865	0.454712	-0.538721	0.198359	0.931368	0.957485	0.943564	-0.473781	-0.294753	0.10514	-0.396855	-0.277108	1	0.0629505	0.96343	0.924081	-0.241403	0.301801	-0.287221	-0.670736	-0.146369	-0.261072	-0.214966	0.296694	0.549856	0.448378	-0.522406	-0.553404	-0.48372	0.100809	-0.539531	-0.47273	-0.669363	-0.420917	-0.499509	-0.438039	0.900047	0.930753	0.955983	0.973281	0.945762
IPPI	0.675321	-0.0680995	-0.11394	0.188744	-0.0248899	0.0604024	0.889118	-0.529755	0.35432	0.699449	-0.197404	0.0326559	0.0634911	0.417169	0.894869	0.981043	0.692261	0.903301	0.0629505	1	0.197394	0.28295	-0.178465	0.403261	0.406862	0.213051	-0.705222	-0.23675	-0.053686	-0.654627	-0.303763	0.257979	0.206199	0.319075	0.354952	0.0750214	0.0958323	0.337595	0.396434	0.695019	0.17298	0.434636	-0.209012	0.179687	-0.0702264	0.026408	0.101823
IS	-0.0743594	0.86881	0.52583	0.940032	0.217455	-0.2037	0.284231	0.272418	-0.362165	0.224529	0.867992	0.943243	0.949359	-0.324149	-0.149923	0.227454	-0.321198	-0.172963	0.96343	0.197394	1	0.970462	-0.364026	0.321225	-0.178988	-0.562433	-0.332429	-0.197948	-0.228714	0.0951687	0.441892	0.451673	-0.394064	-0.43281	-0.352675	0.242306	-0.393721	-0.328478	-0.527229	-0.349279	-0.355409	-0.359223	0.812509	0.957844	0.935456	0.958855	0.970657
LAMT	0.0311928	0.858129	0.546229	0.933338	0.269598	-0.339299	0.35664	0.178126	-0.337017	0.348302	0.817493	0.929261	0.918752	-0.330558	-0.0866792	0.314307	-0.229907	-0.0807627	0.924081	0.28295	0.970462	1	-0.249212	0.228515	-0.244414	-0.592858	-0.340606	-0.192909	-0.353563	0.0507659	0.476554	0.531393	-0.362438	-0.368511	-0.334022	0.270818	-0.350165	-0.229941	-0.464126	-0.321393	-0.364664	-0.408909	0.796613	0.965415	0.905625	0.941907	0.949455
MDC	-0.0245979	-0.0721609	-0.43156	-0.214687	0.670957	-0.66639	-0.264145	0.130365	-0.452211	0.394727	-0.203413	-0.218686	-0.327452	-0.528526	-0.253544	-0.204446	0.130266	-0.018291	-0.241403	-0.178465	-0.364026	-0.249212	1	-0.608714	-0.652734	-0.454023	0.760308	-0.129711	-0.563028	0.540179	0.418257	0.348836	-0.222296	-0.22962	-0.471424	-0.332897	-0.217418	-0.151289	-0.168374	-0.178473	-0.488272	-0.541235	0.0585992	-0.253416	-0.253029	-0.232235	-0.349643
MECS	-0.0729994	0.0960763	0.121374	0.317711	-0.409494	0.609658	0.530266	0.153644	0.176355	-0.0225623	0.218069	0.211557	0.344552	0.475037	0.353823	0.376163	-0.118604	0.275634	0.301801	0.403261	0.321225	0.228515	-0.608714	1	0.71129	0.251066	-0.581617	-0.317555	0.683066	-0.412097	-0.338123	-0.225076	-0.0296465	0.155342	0.257612	0.0187516	-0.216019	0.0119586	-0.0648609	0.442686	0.153276	0.626758	-0.0021776	0.226486	0.224247	0.242037	0.307297
MK	0.133244	-0.417017	0.0346428	-0.218328	-0.695669	0.818792	0.391506	-0.27122	0.661397	-0.167239	-0.301139	-0.296094	-0.166416	0.807899	0.590677	0.36575	0.160633	0.37921	-0.287221	0.406862	-0.178988	-0.244414	-0.652734	0.71129	1	0.70848	-0.66094	-0.149833	0.707163	-0.693681	-0.644236	-0.564576	0.2794	0.512075	0.561581	0.133047	0.221523	0.379797	0.46049	0.591363	0.514122	0.826412	-0.529702	-0.252988	-0.292058	-0.2906	-0.163238
OpGATA1	0.183109	-0.81689	-0.0445212	-0.697801	-0.818081	0.676455	0.181878	-0.601172	0.878502	-0.385674	-0.735315	-0.724434	-0.603691	0.910239	0.54331	0.179363	0.371471	0.431729	-0.670736	0.213051	-0.562433	-0.592858	-0.454023	0.251066	0.70848	1	-0.480921	0.419922	0.606142	-0.751861	-0.899327	-0.633841	0.779383	0.813972	0.912108	0.298803	0.704192	0.706335	0.845391	0.642304	0.901224	0.845066	-0.865672	-0.649019	-0.696754	-0.70214	-0.557065
OpGATA10	-0.389622	0.0170559	-0.331976	-0.194557	0.551387	-0.469867	-0.744181	0.456402	-0.598776	-0.112704	0.0367482	-0.117072	-0.230423	-0.672639	-0.690447	-0.693052	-0.333016	-0.543988	-0.146369	-0.705222	-0.332429	-0.340606	0.760308	-0.581617	-0.66094	-0.480921	1	-0.0927471	-0.305569	0.840768	0.454125	0.123757	-0.393247	-0.474984	-0.601133	-0.393447	-0.330143	-0.434781	-0.448719	-0.530429	-0.521552	-0.612274	0.225517	-0.245625	-0.0907669	-0.135252	-0.272302
OpGATA11	-0.0829423	-0.380741	0.297521	-0.441614	-0.498418	0.0248448	-0.219971	-0.478372	0.458167	-0.561304	-0.366226	-0.358963	-0.315206	0.301964	-0.10895	-0.253567	0.0402307	-0.0690452	-0.261072	-0.23675	-0.197948	-0.192909	-0.129711	-0.317555	-0.149833	0.419922	-0.0927471	1	-0.0181958	-0.304273	-0.388956	-0.292872	0.803839	0.515044	0.499866	0.402401	0.806222	0.451012	0.511028	-0.0290246	0.687839	0.0969173	-0.356324	-0.304935	-0.286539	-0.300896	-0.211093
OpGATA12	-0.293646	-0.36777	-0.104169	-0.248302	-0.638755	0.763104	0.146429	0.136793	0.321985	-0.50227	-0.18575	-0.303147	-0.177152	0.560788	0.186539	-0.0576789	-0.0737928	0.0416543	-0.214966	-0.053686	-0.228714	-0.353563	-0.563028	0.683066	0.707163	0.606142	-0.305569	-0.0181958	1	-0.368378	-0.489261	-0.520442	0.185539	0.351146	0.467392	0.0703068	0.0119323	0.0968006	0.159332	0.461107	0.407754	0.751865	-0.423478	-0.344242	-0.250663	-0.27957	-0.217916
OpGATA13	-0.457275	0.430155	-0.22178	0.248764	0.718718	-0.465906	-0.659811	0.755036	-0.839818	-0.0108368	0.470024	0.313685	0.193714	-0.888266	-0.791408	-0.624474	-0.461333	-0.6772	0.296694	-0.654627	0.0951687	0.0507659	0.540179	-0.412097	-0.693681	-0.751861	0.840768	-0.304273	-0.368378	1	0.706638	0.298641	-0.702378	-0.824473	-0.843345	-0.458108	-0.638954	-0.736569	-0.774883	-0.684075	-0.789317	-0.745588	0.623966	0.160158	0.331391	0.290565	0.115777
OpGATA14	-0.244634	0.734027	-0.0047868	0.586585	0.727557	-0.606626	-0.171859	0.638241	-0.838634	0.288141	0.658161	0.61521	0.50269	-0.873097	-0.547366	-0.257335	-0.309264	-0.512253	0.549856	-0.303763	0.441892	0.476554	0.418257	-0.338123	-0.644236	-0.899327	0.454125	-0.388956	-0.489261	0.706638	1	0.463069	-0.785218	-0.712969	-0.873589	-0.210288	-0.677275	-0.685143	-0.745077	-0.635136	-0.867359	-0.817339	0.742521	0.520809	0.591798	0.586707	0.458746
OpGATA15	0.13557	0.513479	-0.11686	0.508269	0.732065	-0.624828	0.198455	0.128529	-0.522727	0.61699	0.342738	0.465277	0.361686	-0.58796	-0.0090602	0.283402	0.216744	0.120166	0.448378	0.257979	0.451673	0.531393	0.348836	-0.225076	-0.564576	-0.633841	0.123757	-0.292872	-0.520442	0.298641	0.463069	1	-0.396832	-0.508656	-0.459565	-0.050096	-0.463629	-0.332602	-0.44957	-0.090865	-0.564545	-0.501424	0.506119	0.486764	0.388424	0.445114	0.333672
OpGATA16	0.232259	-0.686175	0.170451	-0.624636	-0.687168	0.259059	0.14569	-0.761883	0.83133	-0.31279	-0.692974	-0.612043	-0.529729	0.741008	0.407549	0.160657	0.363568	0.428941	-0.522406	0.206199	-0.394064	-0.362438	-0.222296	-0.0296465	0.2794	0.779383	-0.393247	0.803839	0.185539	-0.702378	-0.785218	-0.396832	1	0.822207	0.845989	0.423079	0.926157	0.781687	0.85874	0.444293	0.92819	0.535306	-0.707236	-0.48865	-0.578259	-0.563132	-0.419967
OpGATA17	0.318203	-0.655656	0.195877	-0.552507	-0.710653	0.303781	0.365425	-0.716671	0.839554	-0.176016	-0.660481	-0.580368	-0.49663	0.863063	0.5671	0.300035	0.334303	0.51107	-0.553404	0.319075	-0.43281	-0.368511	-0.22962	0.155342	0.512075	0.813972	-0.474984	0.515044	0.351146	-0.824473	-0.712969	-0.508656	0.822207	1	0.842306	0.515241	0.794339	0.894427	0.883904	0.515555	0.859636	0.615822	-0.748905	-0.456674	-0.563202	-0.546843	-0.378414
OpGATA18	0.301041	-0.651006	0.120709	-0.511199	-0.804212	0.526674	0.356205	-0.711262	0.855408	-0.267695	-0.614286	-0.536274	-0.402876	0.895611	0.58574	0.331988	0.392296	0.541533	-0.48372	0.354952	-0.352675	-0.334022	-0.471424	0.257612	0.561581	0.912108	-0.601133	0.499866	0.467392	-0.843345	-0.873589	-0.459565	0.845989	0.842306	1	0.394934	0.747335	0.78473	0.828602	0.655275	0.93356	0.80219	-0.731461	-0.418756	-0.517037	-0.503801	-0.350688
OpGATA2	-0.0809336	-0.0081703	0.687242	0.0332481	-0.423541	-0.0057502	0.152025	-0.366243	0.496093	-0.177624	0.0277137	0.0915387	0.15165	0.408637	0.100472	0.0680995	-0.0592415	-0.0088765	0.100809	0.0750214	0.242306	0.270818	-0.332897	0.0187516	0.133047	0.298803	-0.393447	0.402401	0.0703068	-0.458108	-0.210288	-0.050096	0.423079	0.515241	0.394934	1	0.437068	0.657314	0.409933	-0.0832709	0.485529	-0.0127045	-0.0244557	0.178312	0.131702	0.134652	0.307647
OpGATA4	0.343554	-0.603554	0.300435	-0.606004	-0.646816	0.161044	0.00907613	-0.801283	0.826519	-0.332038	-0.632806	-0.545665	-0.509346	0.66489	0.326397	0.0800312	0.243542	0.289188	-0.539531	0.0958323	-0.393721	-0.350165	-0.217418	-0.216019	0.221523	0.704192	-0.330143	0.806222	0.0119323	-0.638954	-0.677275	-0.463629	0.926157	0.794339	0.747335	0.437068	1	0.784999	0.85315	0.20611	0.893274	0.36602	-0.645653	-0.422191	-0.514006	-0.519512	-0.374238
OpGATA5	0.346348	-0.554171	0.368962	-0.465412	-0.58945	0.142774	0.275475	-0.757679	0.857123	-0.0462112	-0.567059	-0.457292	-0.391047	0.790494	0.505795	0.30574	0.292578	0.480377	-0.47273	0.337595	-0.328478	-0.229941	-0.151289	0.0119586	0.379797	0.706335	-0.434781	0.451012	0.0968006	-0.736569	-0.685143	-0.332602	0.781687	0.894427	0.78473	0.657314	0.784999	1	0.860276	0.367447	0.799239	0.419593	-0.579008	-0.314436	-0.446563	-0.427815	-0.259463
OpGATA6	0.453519	-0.78591	0.00835974	-0.670625	-0.598824	0.268242	0.281373	-0.850795	0.903351	-0.0673491	-0.808147	-0.69904	-0.646978	0.800737	0.654718	0.368243	0.586835	0.597149	-0.669363	0.396434	-0.527229	-0.464126	-0.168374	-0.0648609	0.46049	0.845391	-0.448719	0.511028	0.159332	-0.774883	-0.745077	-0.44957	0.85874	0.883904	0.828602	0.409933	0.85315	0.860276	1	0.559457	0.847209	0.575776	-0.820445	-0.56832	-0.710804	-0.683657	-0.523123
OpGATA7	0.334715	-0.592758	-0.476339	-0.361504	-0.354648	0.483463	0.648505	-0.476348	0.487533	0.220629	-0.620475	-0.525121	-0.410277	0.63746	0.806492	0.640497	0.749994	0.828018	-0.420917	0.695019	-0.349279	-0.321393	-0.178473	0.442686	0.591363	0.642304	-0.530429	-0.0290246	0.461107	-0.684075	-0.635136	-0.090865	0.444293	0.515555	0.655275	-0.0832709	0.20611	0.367447	0.559457	1	0.441437	0.833712	-0.689455	-0.442063	-0.577091	-0.50994	-0.44935
OpGATA8	0.216081	-0.654891	0.271837	-0.574276	-0.8615	0.49227	0.156162	-0.716744	0.908111	-0.442284	-0.605193	-0.550609	-0.439226	0.877045	0.434452	0.147227	0.228948	0.357689	-0.499509	0.17298	-0.355409	-0.364664	-0.488272	0.153276	0.514122	0.901224	-0.521552	0.687839	0.407754	-0.789317	-0.867359	-0.564545	0.92819	0.859636	0.93356	0.485529	0.893274	0.799239	0.847209	0.441437	1	0.680008	-0.715837	-0.438758	-0.505092	-0.511738	-0.341247
OpGATA9	0.22082	-0.60648	-0.202928	-0.417343	-0.714317	0.78698	0.463487	-0.388452	0.658983	-0.188728	-0.53949	-0.515408	-0.369735	0.847551	0.660489	0.399401	0.378654	0.579572	-0.438039	0.434636	-0.359223	-0.408909	-0.541235	0.626758	0.826412	0.845066	-0.612274	0.0969173	0.751865	-0.745588	-0.817339	-0.501424	0.535306	0.615822	0.80219	-0.0127045	0.36602	0.419593	0.575776	0.833712	0.680008	1	-0.727352	-0.451235	-0.512757	-0.497594	-0.40039
PMK	-0.271677	0.919641	0.363467	0.879811	0.568428	-0.481168	-0.150597	0.606869	-0.719791	0.200618	0.947165	0.924935	0.851111	-0.72981	-0.557535	-0.161065	-0.542362	-0.508096	0.900047	-0.209012	0.812509	0.796613	0.0585992	-0.0021776	-0.529702	-0.865672	0.225517	-0.356324	-0.423478	0.623966	0.742521	0.506119	-0.707236	-0.748905	-0.731461	-0.0244557	-0.645653	-0.579008	-0.820445	-0.689455	-0.715837	-0.727352	1	0.856433	0.926824	0.920792	0.83503
SLS	0.0611817	0.929985	0.549426	0.961702	0.325061	-0.340219	0.268937	0.285884	-0.420394	0.33508	0.88921	0.979336	0.944121	-0.389311	-0.159313	0.234688	-0.372224	-0.174111	0.930753	0.179687	0.957844	0.965415	-0.253416	0.226486	-0.252988	-0.649019	-0.245625	-0.304935	-0.344242	0.160158	0.520809	0.486764	-0.48865	-0.456674	-0.418756	0.178312	-0.422191	-0.314436	-0.56832	-0.442063	-0.438758	-0.451235	0.856433	1	0.957567	0.97419	0.961707
STR	-0.196902	0.951809	0.555091	0.946576	0.299253	-0.268197	0.0532094	0.479209	-0.531123	0.120373	0.978329	0.989448	0.970331	-0.483544	-0.400917	-0.0218425	-0.568861	-0.420725	0.955983	-0.0702264	0.935456	0.905625	-0.253029	0.224247	-0.292058	-0.696754	-0.0907669	-0.286539	-0.250663	0.331391	0.591798	0.388424	-0.578259	-0.563202	-0.517037	0.131702	-0.514006	-0.446563	-0.710804	-0.577091	-0.505092	-0.512757	0.926824	0.957567	1	0.993465	0.962733
TDC	-0.147392	0.948139	0.523744	0.97057	0.328698	-0.296668	0.136569	0.434287	-0.523046	0.203353	0.960623	0.994222	0.975114	-0.474706	-0.327074	0.0712225	-0.483293	-0.332279	0.973281	0.026408	0.958855	0.941907	-0.232235	0.242037	-0.2906	-0.70214	-0.135252	-0.300896	-0.27957	0.290565	0.586707	0.445114	-0.563132	-0.546843	-0.503801	0.134652	-0.519512	-0.427815	-0.683657	-0.50994	-0.511738	-0.497594	0.920792	0.97419	0.993465	1	0.972219
TSB	-0.117684	0.87316	0.634416	0.93032	0.160357	-0.205986	0.206237	0.284676	-0.343712	0.153043	0.904134	0.956476	0.967285	-0.299899	-0.228195	0.137527	-0.454617	-0.266493	0.945762	0.101823	0.970657	0.949455	-0.349643	0.307297	-0.163238	-0.557065	-0.272302	-0.211093	-0.217916	0.115777	0.458746	0.333672	-0.419967	-0.378414	-0.350688	0.307647	-0.374238	-0.259463	-0.523123	-0.44935	-0.341247	-0.40039	0.83503	0.961707	0.962733	0.972219	1
