# Supplementary material for: Genome-wide survey of the GATA gene family in camptothecin-producing plant Ophiorrhiza pumila
Source: BMC Genomics. 2022 Apr 3;23:256. doi: 10.1186/s12864-022-08484-x (PMC8977026; doi:10.1186/s12864-022-08484-x)
Supplement: Supplementary file 7 — Additional file 7. [file 12864_2022_8484_MOESM7_ESM.xlsx]

## Sheet: Sheet1
Table S6 Primers for QRT-PCR
Gene ID	Forward primer (5`- 3`)	Reverse primer (5`- 3`)
OpGATA1	CAGCACTAATATTCGCCATAAC	TCTACCTGAACAAGAGCCTCC
OpGATA2	GCTCTACAAAATCAACTGCTAACC	TGCCGACAATCTCTCCCT
OpGATA3	ATCCTCTTTTGACACCCCTC	GGTTCTCCTTGTTCTCCATCTT
OpGATA4	GCCTAAGTCACTGTGTAATGCTT	CTTTCTTTATGTTCTCTCCCTCCT
OpGATA5	CTTGAATGGCGTTGAGGG	AACAATTTCGGAGCTGGG
OpGATA6	AGGCTCTGAGTTCTCGTTACAA	ACATCTCTCTTTCCGCTTTTC
OpGATA7	TCTTTGATGATGTGTGGTGTGT	TGGAGTTGCGGTGGTGTA
OpGATA8	GAAGAGATGAATAGCCAAAACC	GTGCCACAATCAACACACG
OpGATA9	AGTCTGGTCGACTTGTGCC	CCTTTGTGATTCCTTCCGTT
OpGATA10	GGATGCAACGGGATAAAGG	GATGCCACAGTGCTGACAGA
OpGATA11	AGCACTACTACTCCTAACCCACTC	TCTCAACCGCCTCTCTTTTC
OpGATA12	TTTCCTGTTGATCCCCGT	CATGATTTACATCCTCTCGTTG
OpGATA13	TTGCACACTTTCCTTGGGA	GAAGAGCGTCGAGGCTTTT
OpGATA14	ATGCTTGTGGGGTTCGTT	GCTCTCATCATCTCTTTTTGCC
OpGATA15	AGGGTGTAGAACAAGAGCAGG	CAATGAAACGTAGCGGTGA
OpGATA16	TTGTTGGCTCTGGTGAATGC	CGGAGAAAAGTGGGTCGGT
OpGATA17	TTACACCCTGTGGAACCAGG	CAGAGGATCTTTCGCCCTT
OpGATA18	ATGCCGTGACAGAAGAGGA	GCAGAGAATGACGCAAGATT
OpACTIN	CACATCTGCTGGAAAGTGCTG	CACATCTGCTGGAAAGTGCTG
G10H	TGAGGAAGCCGATGTTTCCC	TTTCATCACGCCCAATTGCC
SLS	AAGCATCCCGAATGGCAAGA	GAAGCATCACCGTTGGCATC
CPR	CCGGCAATATGAGCATTTCA	GTTCTCGCCAAGCAGCAAA
TDC	TAGGCTCAATCCAGGGAAAGG	TCCCACAGCAAACCTCAACA
STR	AGCCATGGTTGTGTCGATTCT	TTCACCATCGGAGTCAAAAGC
TSB	TGCAGGATGAAGATGGGCAG	CAGAGTCGGGCACAGTTTCT
ASA	AGGGAAGTTGACGGAGTTGGT	CACCGCAAAAGGTATCAGGAA
HMGS	TGGGTTGGGACAAGATTGCATGG	AGAAGTGAAGTCACGGCTGTCAAG
HMGR	CAGACCTAATTGGGATGTGGAG	ATTCTTGAGGCGTAATGAGTGGA
MDC	CGCAGTCTTTATGGTGGATTTGTC	TCCTTCTGCCGTGAACTTACC
MK	AAATTGACGGGAGCTGGTG	GGACGAACCGCTGAAAGAA
AACT	TGCCCAAACAAGTGGTGCT	TCTCGCCACTGACGAGCAC
PMK	ATGCGGAAGATGGGTAAGGC	CCAGGAACACCAGCCAACAAA
IPPI	CCTGCTGTAGCCATCCTCTGTA	ATCAAGTTCATGCTCTCCCCAC
GPPS	GAGCAGCCCAGTTGTTGAGG	TAAGAGTACCGTTGGCCGAAA
HDR	CGCAAAGGATTCGGACACAA	TCAACACCCCAACAGAAACCATA
DXR	GCTGGTTCAAATGTGACTCTTCTT	CCTCAATGACACCCTGTTCTCC
DXS	ATGGAAATCTAAAGTGGAGGGC	TTCACCGATTAGGGATAACACAGT
CMK	TCCAGGAGTTCCCCTTGATGAC	CATTGCTGCTACCACCACCTAA
CMS	GTTCCGTTGCTTTCATCTACTTC	GAGACGCTTCTCTCTTTAACCACT
MECS	ATTCCGATGGTGATGTGTTGC	GGCGTCTAAGTTTCCAAGTTCAT
HDS	TGGAGGCATACCGACTTCTTG	TCTATCTCCTCTTCTGGGGGTTC
10-HGO	GGAATTGTTGGTTTGGGTGGAT	TGGCCTCCTCCTTCTTGTGAG
8-HGO	AAAGATGTGACTGGAGGATTAGG	TCCCTTCAGAACTCTACCACACA
GES	TATGTCCCTCGTGGTGTTCCT	CATCGGCAGGCACATACAAAT
IS	TAGCCGAAATCCTCCCACTC	GATTAGCCCATGTCACCCAGA
IO	AGTTTGGACCTGTAGTCTGGCTTC	GAAAGGTCGTCAGGGTATCAGG
7-DLH	GCATTATCAACAATAGAGCGAAGG	TGTCTCCTGTCCAGCCAAGT
7-DLGT	GCCATGTCAACTCCATGCTCAGG	GGTGTGCTTGAGGAGGCGATTATG
LAMT	TTCACTGGCTTTCCAAGGTTC	TGAATCACCATCAATCCTCCTC
